# Supplementary material for: Immune Checkpoint Neuropilins as Novel Biomarkers and Therapeutic Targets for Pancreatic Cancer
Source: Cancers (Basel). 2023 Apr 10;15(8):2225. doi: 10.3390/cancers15082225 (PMC10136637; doi:10.3390/cancers15082225)
Supplement: Supplementary file 1 [file cancers-15-02225-s001.zip]

Archive with 1 entries (1 files):
- cancers-2289784-supplementary.pdf
